# Supplementary material for: Feeding Preferences of the Bean Leaf Beetle (Ootheca spp.) (Coleoptera: Chrysomelidae): Insights for Targeted Pest Control Strategies in Uganda
Source: Insects. 2024 Jul 10;15(7):516. doi: 10.3390/insects15070516 (PMC11277491; doi:10.3390/insects15070516)
Supplement: Supplementary file 1 [file insects-15-00516-s001.zip]

Archive with 1 entries (1 files):
- insects-2937145-supplementary.pdf
